# Supplementary material for: Knot Formation on DNA Pushed Inside Chiral Nanochannels
Source: Polymers (Basel). 2023 Oct 22;15(20):4185. doi: 10.3390/polym15204185 (PMC10611388; doi:10.3390/polym15204185)
Supplement: Supplementary file 1 [file polymers-15-04185-s001.zip]

Archive with 1 entries (1 files):
- polymers-2612646-supplementary.pdf
